# Supplementary material for: Features of the Intestinal and Respiratory Microbiome in Colorectal Cancer Patients in Western Siberia
Source: Microorganisms. 2026 Jun 23;14(7):1392. doi: 10.3390/microorganisms14071392 (PMC13413513; doi:10.3390/microorganisms14071392)
Supplement: Supplementary file 1 [file microorganisms-14-01392-s001.zip]

Archive with 1 entries (1 files):
- microorganisms-4348812-supplementary.pdf
